# Supplementary material for: Network-based analysis of key regulatory genes implicated in Type 2 Diabetes Mellitus and Recurrent Miscarriages in Turner Syndrome
Source: Sci Rep. 2021 May 21;11:10662. doi: 10.1038/s41598-021-90171-0 (PMC8140125; doi:10.1038/s41598-021-90171-0)
Supplement: Supplementary file 2 — Supplementary Information 2. [file 41598_2021_90171_MOESM2_ESM.xlsx]

## Sheet: Title page
Network-based analysis of key regulatory genes implicated in Type 2 Diabetes Mellitus and Recurrent Miscarriages in Turner Syndrome
Anam Farooqui1, Alaa Alhazmi2, Shafiul Haque3, Naaila Tamkeen4, Mahboubeh Mehmankhah1, Safia Tazyeen1, Sher Ali5 and Romana Ishrat1*
1Centre for Interdisciplinary Research in Basic Science, Jamia Millia Islamia, New Delhi-110025, India
2Medical Laboratory Technology Department, Jazan University, Jazan-45142, Saudi Arabia
3Research and Scientific Studies Unit, College of Nursing and Allied Health Sciences, Jazan University, Jazan-45142, Saudi Arabia
4Department of Biosciences, Jamia Millia Islamia, New Delhi-110025, India
5Department of Life Sciences, Sharda University, Greater Noida -201310, India
*Corresponding Author:
Dr Romana Ishrat (Associate Professor)
Centre for Interdisciplinary Research in Basic Sciences,
Jamia Millia Islamia, New Delhi-110025, India.
Email address – romana05@gmail.com

## Sheet: Table S1
Table S1. Common genes between GSE46687 and GSE58435 of Turner Syndrome (TS)
239 common Genes in TS that are upregulated with P value<0.05							117 common Genes in TS that are downregulated with P value<0.05
Gene Name	Log FC in GSE46687	Log FC in GSE58435					Gene Name	Log FC in GSE46687	Log FC in GSE58435
KLF16	1.2180350485‬	2.48678					ACHE	-1.16844	-2.35194
CXCL5	1.0784582855‬	1.81483					ADAM20	-1.22205	-2.93568
MAST4	1.0611152915‬	2.08893					ADORA2A-AS1	-0.541711	-2.41297
PMEPA1	0.9172595325‬	2.5787					AGO4	-1.07394	-2.25356
CASP2	0.777422441‬	2.58886					ANKRD44	-0.6838597665‬	-3.8032
SBF1	0.732067258‬	2.225181486‬					AQP4	-0.893342	-2.63599
KMT2A	0.726740558‬	2.38358					ARG1	-0.86355	-1.79679
RNF213	0.723347222‬	2.1278546595‬					ARHGAP22	-1.53429	-2.48831
PBXIP1	0.608152497‬	2.25361					ARID4B	-0.576767	-3.59193
IRGQ	0.5995492525‬	2.360579231‬					ATP9B	-0.672452	-1.86186
SAMD4B	0.59617219‬	2.01005					BET1L	-1.33686	-2.186
DLK1	2.29547	3.98959					BOD1L1	-0.8301539135‬	-2.45926
STMN2	2.15213	2.35405					C11orf57	-0.513752	-2.50583
PCDHGA11	1.96849	2.299984482‬					CARS	-0.560796	-2.88915
PCDHGC3	1.96849	2.299984482‬					CCL22	-0.754201	-2.61332
DYRK1A	1.81744	3.88339					CD96	-0.517117	-2.76253
SOCS3	1.81317	1.72678					CEACAM1	-0.595225	-1.92363
C4orf33	1.66196	2.3323					CLEC4E	-1.01186	-1.9347
KRR1	1.64793	2.69989					CNTLN	-0.53451	-2.71501
ADRB1	1.62297	2.65833					COX11	-0.527005	-2.61804
DTNA	1.54385	2.64065					DEFB132	-1.75517	-2.63249
POSTN	1.48129	2.15989					DNAH1	-1.139531201‬	-2.04406
NF2	1.46856	2.81529					DPF3	-0.986379	-2.60319
BAZ2A	1.45044	2.74407					DSEL	-1.11487	-3.38063
TBX5	1.4396	2.168					EFCAB13	-0.596712	-2.4149
HBB	1.42315	3.76029					EIF2AK4	-0.539823	-2.77789
AGER	1.39892	2.18553					EMB	-0.704648	-2.72889
SLC1A6	1.39597	2.35534					EMC1	-0.500806	-2.8346
DTYMK	1.38404	2.23517					ENAM	-0.819013	-2.19343
FAM20A	1.37399	2.94086					EPHA8	-0.819751	-2.93525
ZKSCAN3	1.34109	3.07427					ETS2	-0.784857916‬	-2.22723
FBLIM1	1.33874	1.80052					ETV6	-0.944094	-2.21593
FAM161A	1.33067	2.20248					EZH1	-0.512836	-2.50599
CHGA	1.32612	2.33104					FAM49A	-0.769492833‬	-3.45278
PCSK6	1.32085	2.52734					FAM71B	-0.885858	-2.02183
PCCB	1.31529	2.8681					FANCM	-1.12117	-2.50794
CACNG2	1.30699	1.88203					FERMT1	-0.712773	-1.94292
TNXB	1.30345	2.0558					FGFR1OP2	-1.24981	-2.36958
KIF1C	1.30328	1.75087					FOXK1	-1.10725	-2.09153
FGD6	1.27074	2.97728					FOXN3	-1.8111	-2.22377
HES2	1.26045	1.6654					FRYL	-0.680711	-2.95719
SSPN	1.24268	2.60263					GADD45B	-0.996648	-2.3283
MAGEC2	1.24055	1.85023					GALNT1	-0.767794	-1.92119
SLCO1B3	1.22493	2.0432					GGCX	-0.672394	-2.78748
HIPK2	1.22244	2.35752					GNAS	-0.991824	-2.27118
PERM1	1.22017	1.91696					GNB1L	-0.507171	-2.28095
ADAM22	1.21726	2.18265					GOPC	-0.738302	-2.6105
PNMA3	1.20786	1.81146					HAL	-1.64132	-2.62041
SLC15A4	1.19332	2.74271					HEXIM1	-0.638505	-2.11647
TRPM1	1.18473	2.51824					HFE	-0.705094	-2.03593
ATP9B	1.17974	1.61717					HGSNAT	-0.862011	-1.9085
GPRC5B	1.13623	1.85549					IKZF3	-0.84146	-2.24228
LOC728485	1.13097	2.78805					IL1R2	-1.9018746715‬	-2.20063
TAT	1.11891	2.28184					IL23A	-0.646983	-1.45425
RPS6KA6	1.09446	1.98953					ITPR3	-0.894645	-2.93284
IQCH	1.08951	1.65525					KCNJ15	-0.848518	-1.84654
GABRB3	1.08427	1.93396					KIAA2026	-0.546686	-2.40512
CXCR5	1.06668	2.04					KRAS	-0.659695	-2.15001
CNOT2	1.06178	2.27612					LGALS3	-0.980999	-2.31568
WNT10B	1.06048	2.10888					LIFR	-1.10273	-2.64404
RGS5	1.05127	2.93248					LINC00476	-1.47895	-2.28332
LOC101930112	1.03266	1.85635					LMO7	-1.47895	-2.28332
ZNF782	1.02362	2.18189					LOC100132735	-1.11136	-2.54223
MIR3976HG	1.0127	2.59658					LOC101927490	-1.05861	-2.95952
FAHD2A	0.980009	2.70998					LOC101928818	-1.30997	-2.84062
CNBD2	0.970744	2.40459					LOC101930075	-1.20394	-2.4432
ABHD1	0.95417	1.79107					LOC101930476	-1.47895	-2.28332
EXOC3L1	0.950038	2.6066					LOC389906	-0.973196	-2.48958
KIR2DL5A	0.94969	2.26287					LOC440570	-1.22998	-3.22895
SLC29A2	0.938688	1.87993					LRR1	-0.654527	-2.1624
CSHL1	0.937637	2.05678					LRRN3	-0.823799	-2.13612
SEPT6	0.934926	0.98763492025‬					LST1	-0.529008	-3.34856
STC1	0.934232	2.83799					MAFIP	-1.48448	-2.19274
PXN	0.933932	2.0122					MAPK1	-0.814311	-2.82319
OASL	0.930227	2.68191					MKL1	-0.88054	-2.3114
IGHD	0.919231	2.5839					MMP28	-1.416756394‬	-2.40002
BCL2L1	0.906636	2.16775					MS4A7	-0.5603428115‬	-3.09735
EARS2	0.902333	2.38515					MTHFR	-1.06608	-1.80347
PBX2	0.884402	1.87826					MUC4	-0.940783	-1.81393
STAT2	0.877873	3.04705					N4BP2L1	-0.653882	-2.08423
PHF1	0.873183	2.73262					NFATC1	-1.41783	-1.67483
THBS1	0.87157	2.35183					NNT	-1.29893	-3.25196
LOC101927051	0.867791	2.5589					NR4A1	-0.759377	-1.7237
SEPT9	0.862983	1.5304					OCIAD1	-0.799868	-2.80729
ABCC1	0.85828	2.58474					OLFM1	-1.27925	-2.19909
CFAP157	0.856321	2.08205					PCBP1-AS1	-0.973887	-2.17982
KLHDC9	0.85536	2.19678					PCNX4	-0.976181	-2.39504
CRTC2	0.845126	2.79084					PDK4	-0.942251	-1.49746
NTN5	0.84263	2.29322					PDLIM5	-0.59555254275‬	-3.04875
CDK15	0.830095	2.43145					PKD1	-1.20394	-2.4432
RECQL5	0.826382	1.66014					PKHD1	-1.09889	-1.89826
DOT1L	0.810822	2.24158					POGK	-0.632766	-2.13731
PPFIBP1	0.808707	2.02625					PRSS12	-1.28908	-1.8388
MOB2	0.79664	1.90901					PTGER3	-1.18526	-2.87444
BCL6	0.794257	1.64084					PTPN22	-0.527294	-1.92073
PURB	0.794194	2.25746					PWRN1	-1.30997	-2.84062
ITIH4	0.788969	2.36349					RGS1	-1.08793	-1.62829
HBG1	0.785163	3.1049269175‬					RPL31	-0.647231	-1.95246
HBG2	0.785163	3.1049269175‬					SEC11C	-0.515435	-2.47745
CAMTA1	0.783939	3.07927					SLC16A7	-0.550604	-2.085973428‬
MYADML2	0.783071	1.93825					SLC5A9	-1.1505	-2.49137
ALOX5	0.77812	2.18396					SPON1	-0.967031	-2.89441
PDLIM5	0.776773	2.09344					SRGAP2	-0.8344360845‬	-2.47945
ATF6B	0.759429	2.36954					STAT1	-0.901152	-2.55334
DNHD1	0.755623	1.93454					SYNCRIP	-0.649368	-1.83519
PFKP	0.754964	2.4231					SYTL3	-0.659592	-1.79029
NFATC3	0.752382	2.96955					TCAIM	-0.931799614‬	-2.50961
CELF1	0.749571	3.43638					TEKT4P2	-1.48448	-2.19274
CDH3	0.741523	2.78639					TMEM67	-0.987182	-2.43666
RPH3AL	0.739624	2.33642					TRBV19	-0.646983	-1.45425
FUT9	0.738781	1.78961					TSPAN2	-0.738413	-2.26278
SMYD2	0.735034	1.7096					TXNDC2	-0.880595	-2.33366
JRK	0.732813	2.56176					TYRP1	-1.99639	-4.89842
CEP152	0.726365	1.85496					WWOX	-0.549681	-2.30702
CUL9	0.725821	2.5275					XIST	-9.51612	-2.89458
ANKRD13D	0.725013	2.44061					ZNF684	-0.642795	-2.59465
FAF1	0.720397	1.83604
POMT2	0.714571	1.94006
PCNX2	0.707442	2.22826
PDXK	0.707047	2.36487
ENO2	0.704304	3.34838
KDM4B	0.703192	2.35633
GUCA1A	0.698064	2.05644
RAB3IP	0.692219	2.60356
C8orf58	0.689253	1.97916
C9orf3	0.685914	1.96677
IGHM	0.684596	2.2852072‬
MTF2	0.673023	3.01121
HIPK1	0.672625	3.3341
YTHDC2	0.66695	1.76044
KIAA2013	0.657802	2.84275
MAPT	0.657336	2.74535
SCYL1	0.656399	1.95074
PCBP1-AS1	0.655526	3.37578
AP5Z1	0.652762	2.13185
MIR4656	0.652762	2.13185
EFNB3	0.6514	1.62327
ZBTB17	0.647144	3.15359
WBP2	0.645734	2.16451
GLTSCR1L	0.640441	2.27911
ASXL1	0.638713	2.5857439075‬
STX17-AS1	0.637137	3.89432
POU2F1	0.633043	2.89485
ABHD2	0.632638	2.19411
DCAF8	0.629263	2.67794
B4GALT1	0.629161	3.29896
SETDB1	0.621619	2.72905
GUCY1A3	0.616008	2.65722
PKDCC	0.614125	2.04389
BICD1	0.613939	2.74226
TRIB2	0.613898	1.65034
IFT27	0.612181	2.67266
BTBD7	0.608727	2.56372
PITPNM2	0.601832	1.65563
FKBP8	0.5974	2.87264
EDC3	0.593415	2.48237
LAPTM4B	0.59328	3.29861
S1PR4	0.592026	1.50917
SYNE2	0.588839	3.48082
AKAP10	0.587106	2.0723
DGKZ	0.585348	1.97243
FBRSL1	0.584005	3.14255
KALRN	0.582837	2.32841
ATXN7L1	0.579872	2.78113
ZZEF1	0.579601	2.05921
PAPOLA	0.578906	1.89683
SFI1	0.57664	2.99025
NIPSNAP1	0.576632	2.16759
KANSL3	0.571832	1.5229
FLT1	0.566485	2.25975
CASK	0.561478	2.8067
HIVEP2	0.558061	3.62636
PPP6R2	0.55638	2.15428
APLP2	0.554381	2.40385
IPW	0.553451	2.14131
LOC101930404	0.553451	2.14131
LOC101930416	0.553451	2.14131
PWARSN	0.553451	2.14131
GSE1	0.551709	1.88245
TAF1C	0.549862	2.16316
PEX3	0.544951	2.11063
RYK	0.544139	2.40711
CDC34	0.543814	1.86435
NEK8	0.54039	2.21868
ALG12	0.532979	2.30121
NPC1	0.530281	3.50144
SLC12A9	0.525085	2.5554
EML4	0.52387	2.04737
TBC1D32	0.523154	2.59608
DENND1C	0.52055	1.56958
SPG7	0.519443	1.85635
OGFOD2	0.517	2.58722
TOPORS	0.516158	1.76413
FNDC3B	0.515977	2.3056405705‬
LOC101928615	0.515977	2.52488
C1orf216	0.514553	2.97817
HSPA1L	0.514311	2.92683
FANCC	0.514258	2.41238
LCP2	0.511805	2.12703
LOC100996724	0.510658	1.84847
LOC101929792	0.510658	1.84847
PDE4DIP	0.510658	1.79451
SNORD107	0.553451	2.14131
SNORD115-13	0.553451	2.14131
SNORD115-26	0.553451	2.14131
SNORD115-7	0.553451	2.14131
SNORD116-22	0.553451	2.14131
SNORD116-28	0.553451	2.14131
SNORD116-4	0.553451	2.14131
SNRPN	0.553451	2.14131
SOX13	1.016405757‬	2.02931
SOX2	1.45748	2.59921
SRC	0.901632	2.48517
ST3GAL6	1.53415	2.3101
ST7L	0.826782	3.20341
STK16	0.795446	1.6479
THY1	1.11639	1.8578
TM7SF2	1.13297	2.42527
TMEM57	0.505617	2.67149
TMEM8A	0.550246	1.93714
TOB2	0.727363	3.05329
TPM1	0.568237	1.98578
TSPAN33	0.790231	2.63223
TTC23	1.62134	2.10793
UBALD1	0.652225	1.72553
UBE2Z	0.506294	1.61159
UBE3B	1.12755	2.21569
USP22	1.14515	2.20222
VPS37B	0.776025	2.1321
VWA1	0.668187	2.93176
WIZ	0.729869	1.76124
WRNIP1	0.679309	2.12798
XPO5	0.538194	3.13556
YME1L1	0.506919	3.41016
ZBTB10	0.590429	2.00655
ZFHX3	0.628066	3.62405
ZFYVE27	0.563513	2.63561
ZNF24	0.60857	2.46747
ZNF703	0.624549	2.83072

## Sheet: Table S2
Table S2. Common genes between GSE23343 and GSE25724 of Type 2 Diabetes Mellitus
138 common Genes in TS that are upregulated with P value<0.05							47 common Genes in TS that are downregulated with P value<0.05
Gene Name	Log FC in GSE23343	Log FC in GSE25724					Gene Name	Log FC in GSE23343	Log FC in GSE25724
STX6	1.55675	1.05435					TXNDC9	-1.99768	-1.88818
PCDHGB7	1.06178	1.41243					HSD17B12	-2.32401	-1.7619
EPB41	1.44861	1.72124					NT5C1B-RDH14	-1.50374	-1.35077
FGFR4	1.75461	4.10517					ATP6V0A2	-2.79812	-1.3979
CNPY3	1.06431	2.01135					ZNF207	-0.695938	-1.61148
SLC29A2	1.44477	2.02684					NAA15	-1.50305	-1.72569
DOPEY1	2.37195	2.81152					GIT2	-1.34415	-2.46819
SLC8A1	2.24609	2.19359					TSPAN3	-1.23698	-1.83738
CD6	1.51053	2.32054					TMED5	-1.75033	-1.39973
INPP5D	1.57016	1.28537					SNHG4	-2.71468	-1.5941
THBS1	1.17574	1.91764					PRSS23	-0.937533	-1.50245
HLA-DPB1	0.856711	2.15035					RALGAPA1	-2.26434	-2.62929
SMARCC2	1.52714	1.52608					TFB2M	-1.77529	-1.44068
TNC	1.619464781‬	3.94075					CLIP1	-1.33717	-1.38585
SLC2A3	1.46171	1.42909					MLX	-1.40671	-1.02196
C14orf1	0.756715	3.15725					PPP2CB	-0.783055	-1.75841
FBN1	2.2654	1.72403					COX11	-0.710607	-2.0966
ATP6V1C1	2.03758	1.50548					COIL	-1.01283	-1.50854
FBLN1	1.65245	2.37388					CHGB	-1.71082	-1.48832
CDK1	2.55579	2.99501					NEFM	-1.55427	-1.41049
TRIM38	0.734924	1.40804					CBFB	-0.956463	-1.55538
GPRC5B	1.60108	2.53398					MEF2C	-2.02875	-2.6006
DLGAP5	2.20283	2.79215					SEPHS1	-0.743627	-2.82261
HBEGF	0.992903	1.89523					RPL5	-1.2189	-1.53798
CHAF1A	2.0314	1.48265					DTNA	-1.66511	-2.6961
PKNOX1	1.10484	1.73463					PDS5A	-1.11044	-1.98137
COL11A1	2.44782	2.7215					LOC100129518	-1.95366	-1.95471
BRCA1	1.97289	2.58918					ZNF804A	-2.87691	-2.70933
LTBP2	0.689155	1.34734					GULP1	-1.8624	-2.80621
ACHE	1.63707	1.54423					ARIH2	-0.948619	-3.1724
WDR76	1.11405	1.42153					TOR1AIP1	-1.3337	-2.15278
CD86	1.71572	1.86949					YME1L1	-1.54985	-1.25646
GFRA2	1.20877	1.69341					MCOLN3	-2.38587	-1.67561
SLC4A3	2.26693	2.326					CYLD	-2.35273	-1.90467
ITGA9	0.940033	2.28563					WDR48	-0.927455	-1.75312
NRG1	1.74381	2.0639					CPD	-3.1052	-2.34787
IGSF6	1.69364	1.90591					TBL1XR1	-1.92209	-1.69033
DAO	0.746153	1.69428					IL6ST	-2.76704	-2.23911
FXYD6-FXYD2	0.683073	2.09963					MAP9	-2.28831	-3.66283
IL1RL1	1.98597	1.6718					TPM4	-2.74113	-3.41693
CHRNA6	1.88757	2.16359					MEF2A	-0.864326	-2.30489
SP140	0.87368	2.63814					SAMM50	-1.77017	-1.31844
CYP2R1	1.7062	1.42248					ATP5S	-1.63132	-1.21425
RFPL1	2.74905	1.6375					MATR3	-2.71468	-1.5941
PRKCB	0.956921	1.4253					RALGAPA1P1	-2.26434	-2.62929
OPRPN	2.59088	1.77979					SNORD21	-1.2189	-1.53798
PRSS16	2.21638	1.72257					SOD2	-1.95366	-1.95471
ADAM22	1.81693	2.20885
CSHL1	2.27453	2.22425
HIC1	2.34606	1.63162
ELOVL5	0.809996	1.97862
ENTPD1	1.69646	2.20376
PDLIM3	1.88739	2.00906
MSMB	1.8499	2.94828
SLC6A2	2.78808	1.48672
CYP3A4	1.26222	1.60914
LILRB3	0.76213	1.35083
RGS14	1.23587	1.29234
ESR2	1.56691	1.8162
COL13A1	1.33857	2.19667
KCNJ13	2.16088	1.26709
RB1	1.74977	1.69251
PSG3	1.65549	2.29722
IGHV4-31	1.77731	2.69156
IGFBP5	1.42073	1.65526
PIK3R1	0.894351	1.04652
CNOT9	1.12838	1.56192
PURA	1.23378	1.66364
SLC6A8	1.33659	2.3351
SERPINA4	0.69673	2.03
GGA2	1.18401	2.14157
GNAT1	1.97366	1.751
RGS12	1.54585	2.26961
ATP6V1G2	1.30245	2.4267
HNF4A	1.18419	2.87284
IGHD	1.34887	2.08674
DNM2	2.18174	2.43364
MLIP	1.75505	2.18954
PRDM2	1.93044	2.15395
DDR1-AS1	1.33208	1.40899
IGHM	3.66661	2.51245
GNAT3	1.99324	1.76314
GABBR2	1.72099	2.05641
LOC102723407	1.84443	1.79739
NDUFA4L2	2.17903	2.4695
LIMD2	1.43308	1.37727
FBXO11	2.20624	1.90632
TRPV4	1.15499	2.23537
MS4A4A	1.13285	2.70274
PRR7	1.30022	1.71292
ZNF771	2.79076	2.12287
ITGB1BP2	1.94944	1.89401
TXLNG	1.82233	1.79942
EFCAB6	1.38292	1.95122
CWH43	2.26395	2.3088
PBRM1	1.72652	3.32001
FCMR	1.88645	2.01163
NLRP2	1.29077	2.241
WIZ	1.4811	1.66095
KLHL22	1.59833	1.86867
GPR153	1.16205	2.19896
TMEM209	2.26106	2.73687
ZNF614	1.169	1.3007
PLXDC2	1.08238	1.59805
PCDH7	1.15764	2.49855
MCPH1	0.926758	1.22288
JAG1	1.55747	1.37165
SLC13A3	1.12823	1.39023
LY9	1.06247	1.91511
HIF3A	1.36786	1.82146
SLC6A20	1.53374	2.14494
DMD	2.04751	2.16582
NPEPL1	0.748151	1.77047
TOR1AIP2	1.79301	1.37131
SAMHD1	0.865085	2.3716
SIPA1L3	2.11075	1.80167
NPY6R	1.21631	2.68112
CLUHP3	1.0803	2.29993
ACAD10	2.89589	1.66278
TMCC1	0.924629	1.23555
JARID2	2.45065	1.39657
NOTCH4	1.4362	2.20169
GLUL	1.06778	1.30015
USP34	1.85578	2.20268
CD52	1.0559	2.18992
DHFR	0.795527	1.22362
EPS8L1	1.51066	1.82159
GABBR1	2.69046	3.33964
FXYD2	0.683073	2.0333
TRAPPC10	0.719223	1.69538
KLK8	2.03444	2.37529
HNRNPUL2	1.63174	1.77149
IGHG3	1.71018	2.16273
IGHG2	1.71018	2.67811
IGHG4	1.84443	1.64597
IGHG1	1.77731	2.33615
IGHA2	1.77731	2.33615
IGHA1	1.77731	2.33615

## Sheet: Table S3
Table S3. Common genes between GSE22490 and GSE26787 of Recurrent Miscarriage
42 common Genes in TS that are upregulated with P value<0.05							70 common Genes in TS that are downregulated with P value<0.05
Gene Name	Log FC in GSE22490	Log FC in GSE26787					Gene Name	Log FC in GSE22490	Log FC in GSE26787
PGC	1.39065	1.23987					RFX4	-1.19399	-1.85352
CARMIL1	1.4237	1.02709					IL31RA	-2.20068	-1.07826
LOC101929413	1.34304	1.53414					SYN1	-1.90069	-1.61041
EGFR	0.697044	0.732979					ZNF99	-1.81451	-1.88956
BAIAP2	1.5302	0.92675					FANCM	-1.58365	-0.875344
AQP9	2.47182	1.41599					TPH2	-2.15124	-1.31944
KCNH6	2.71784	1.63441					LOC100653149	-0.796014	-0.983995
HFE	1.69141	1.01551					PPFIA2	-0.832944	-2.32968
GRIK2	1.59473	2.41741					THEMIS	-2.47355	-1.9865
ATXN7L1	1.62882	1.04764					TOR1AIP1	-1.91533	-0.565087
CDKAL1	1.51204	2.22035					LINC00556	-1.39121	-1.87097
ITGB1	2.17475	2.82063					GRM5	-1.52423	-1.54171
ARFGEF2	1.35541	0.718094					FUS	-1.19215	-0.730039
EPM2A	1.70979	1.41643					P4HA2	-0.71525	-1.44695
SYNJ2	1.97168	0.766761					LOC101928909	-1.92569	-1.48206
OR2H1	1.61299	3.88295					MYLK	-1.99531	-0.503517
IGK	1.38686	2.40362					GOLIM4	-0.855532	-0.538134
TMEM144	1.2067	1.66995					CD40	-1.53852	-1.07444
TRIM36	1.21701	0.973455					CXCL13	-4.10424	-1.71196
SSH3	1.63834	0.709187					PART1	-1.59001	-0.711295
MIR612	1.71142	1.05664					PTPRB	-1.16797	-1.53592
MGC10814	1.69125	1.20426					GNAL	-1.57997	-0.907394
UBE3B	1.6157	0.610433					EXOG	-1.85447	-0.96839
IL10RB-AS1	1.35143	2.62432					IL12A	-1.55407	-1.25358
FGF14	1.86905	0.731481					BAGE	-1.80216	-2.26773
LINC00664	1.51629	0.673809					UBE2G2	-0.96504	-2.06687
MARK1	1.35469	0.973841					RORA	-1.18265	-0.669543
LPAR5	0.985299	0.832579					RGS6	-0.821059	-2.12638
FLI1	2.45907	2.41905					LOC101928269	-1.18001	-1.4704
TPM4	1.72209	1.36091					APBB2	-1.04708	-0.783272
CMYA5	1.5842	1.37432					CAV2	-0.656194	-0.60839
LOC101930655	1.1851	0.718611					ABCF2	-0.96218	-1.33425
C1orf228	1.32373	1.74464					SPTBN1	-1.64643	-0.527477
LOC102467079	1.61131	1.40391					YME1L1	-1.44875	-1.1659
ARHGAP25	0.901192	1.46088					CYP2A7P1	-1.47601	-1.8193
STRC	1.86032	0.788822					IGHM	-1.69067	-2.39469
IGKC	1.38686	2.40362					LOC101927446	-1.92429	-0.742332
NEAT1	1.71142	1.05664					RUNX1T1	-1.22651	-0.516807
C7orf73	1.1851	0.718611					SPG20	-2.18141	-0.519878
ANXA8L1	1.26375	0.623197					PHOSPHO2-KLHL23	-2.37377	-0.666616
SLC13A4	1.1851	0.718611					CPT1C	-1.72108	-0.702198
ANXA8	1.26375	0.623197					FAHD2CP	-1.56612	-0.946355
							NIPAL3	-0.745238	-1.06574
							DLL3	-2.28053	-1.15575
							PGM5-AS1	-1.99176	-1.17184
							TTLL11	-1.92125	-0.528909
							SLC35D3	-2.17037	-1.62441
							PCDHB3	-1.95252	-0.861261
							UHRF1BP1	-1.61232	-0.630217
							LOC101930064	-2.29067	-0.769423
							TAF3	-0.963264	-0.907669
							IKBIP	-0.9107	-0.625382
							PEX5L	-1.65642	-1.38686
							TRABD2B	-1.96175	-1.13401
							LOC101930404	-2.63662	-2.09457
							LOC101928409	-1.58694	-0.958393
							MGC40069	-1.63233	-1.02749
							CACNA1E	-1.86828	-1.49323
							LINC01296	-0.796014	-0.983995
							LOC100506403	-1.18001	-1.4704
							GTPBP10	-1.92429	-0.742332
							KLHL23	-2.37377	-0.666616
							LOC100287166	-2.29067	-0.769423
							SNORD116-28	-2.63662	-2.09457
							IGLC1	-1.27951	-1.12721
							RUNX1	-1.18001	-1.4704
							SNORD115-26	-2.63662	-2.09457
							SNORD115-13	-2.63662	-2.09457
							SNORD115-7	-2.63662	-2.09457
							SNORD116-22	-2.63662	-2.09457

## Sheet: Table S4
Table S4. List of gene that changes their expression from TS foetus and TS adult
48 Genes in TS that changes from upregulated to downregulated with P value<0.05 and Fold change |logFC|≥1					24 Genes in TS that changes from downregulated to upregulated with P value<0.05 and fold change |logFC|≥1
Gene_Name	Log FC in GSE58435 (Before Birth)	Log FC in GSE46687 (After Birth)			Gene_Name	Log FC in GSE58435 (Before Birth)	Log FC in GSE46687 (After Birth)
WFDC9	2.44825	-1.02166			TREML1	-2.01583	1.29447
TRDN	2.22602	-1.39521			OFCC1	-2.31194	1.27565
LINC01198	3.57044	-1.07998			BIRC5	-1.59932	1.26498
USP25	2.04561	-1.00911			NT5DC2	-2.45288	1.09504
FBXO28	2.34992	-1.87725			GABRB1	-2.95683	1.48834
FILIP1	3.51281	-1.99579			LOC100507053	-3.10004	1.22501
LOC100289090	1.8873	-1.35865			LINC00645	-2.56913	1.23216
PAPPA	1.83449	-1.00505			RNF217-AS1	-2.75471	1.15843
FGF10-AS1	2.63682	-1.3085			MMP19	-2.62209	1.41408
FMO5	2.76326	-1.23887			POLQ	-2.37173	1.01226
MCL1	3.61665	-1.08196			HIST1H1T	-2.51785	1.13562
TIA1	4.22579	-1.17404			CTDSPL	-2.16629	1.50005
CXADR	3.54777	-1.48352			ZNF280A	-1.97127	1.011
SAMHD1	3.03828	-1.41604			CEND1	-2.35808	1.03249
DDX3Y	2.33164	-1.14827			VN1R3	-2.86364	1.27506
BAIAP2	2.17708	-1.17063			ADAM12	-2.86445	1.22911
USP10	1.99746	-1.1897			NCS1	-2.33676	1.1557
MCCC2	1.82764	-1.95741			SEPP1	-1.71645	1.62091
GART	2.69326	-1.02352			SOBP	-2.9276	1.23004
ATRX	1.89681	-1.16348			SLC35G1	-2.55909	1.31725
FCGR2C	2.78291	-1.01913			CCDC171	-3.12669	1.23562
MICAL2	3.76841	-1.16008			CASC15	-2.79279	1.28883
GNAL	2.43165	-1.08681			FAM78B	-3.3667	1.08565
COPA	3.2662	-1.54656			HAGLR	-2.07088	1.38258
FRMPD4	1.93633	-1.1887
SCAND2P	2.41584	-1.04936
QTRT2	2.47207	-1.27969
C11orf63	2.71561	-1.1758
LRRC8E	2.34074	-1.21513
UEVLD	3.78124	-1.13607
MRVI1	2.08198	-1.1798
SGPP2	2.35057	-1.12064
AFF3	2.25342	-2.17138
PFKFB4	3.21529	-1.07993
USP9X	3.64967	-1.29792
ZNF226	3.05882	-1.11706
STRIP2	2.82307	-1.49573
CNOT7	2.37919	-1.92955
DMBX1	1.69616	-2.00046
GREM2	2.06329	-1.16228
ZNF652	2.84528	-1.41895
ACO1	1.86864	-1.05187
NAIP	2.10213	-1.20284
LIPJ	2.2204	-1.1138
DLX6	3.8788	-1.12096
LPCAT2	2.77053	-1.01316
C7orf50	2.16568	-1.08453
ARHGAP19	2.33097	-1.20604

## Sheet: Table S5
Mienturnet Enrichment results miRTarBase
microRNA	p-value	FDR	Odd ratio	Number of interactions	Target Gene 1	Target Gene 2	Target Gene 3	Target Gene 4
hsa-miR-3161	0.000184443	0.0457928	0.0381705	3	POU2F1	WIZ	GPRC5B
hsa-miR-3529-3p	0.000189226	0.0457928	0.0385024	3	POU2F1	THBS1	CXCL5
hsa-miR-3150b-3p	0.00139561	0.0621774	0.0763409	3	POU2F1	WIZ	SLC29A2
hsa-miR-33b-3p	0.00128534	0.0621774	0.0268853	2	POU2F1	ADAM22
hsa-miR-4270	0.00118032	0.0621774	0.072026	3	CCL22	THBS1	SLC29A2
hsa-miR-4441	0.00121196	0.0621774	0.0726899	3	CCL22	THBS1	SLC29A2
hsa-miR-4784	0.00141312	0.0621774	0.0766729	3	POU2F1	WIZ	SLC29A2
hsa-miR-515-3p	0.00123844	0.0621774	0.0263874	2	POU2F1	ADAM22
hsa-miR-519e-3p	0.00119239	0.0621774	0.0258895	2	POU2F1	ADAM22
hsa-miR-5680	0.000791401	0.0621774	0.0627323	3	POU2F1	THBS1	ATXN7L1
hsa-miR-6754-5p	0.00119607	0.0621774	0.0723579	3	CCL22	THBS1	SLC29A2
hsa-miR-410-3p	0.00177276	0.0691188	0.0829793	3	THBS1	POU2F1	CXCL5
hsa-miR-4450	0.0018565	0.0691188	0.0323619	2	THBS1	SLC29A2
hsa-miR-1321	0.00262734	0.0733502	0.0952602	3	THBS1	SLC29A2	CXCL5
hsa-miR-3692-5p	0.00227219	0.0733502	0.0358471	2	CXCL5	ADAM22
hsa-miR-4268	0.0027279	0.0733502	0.0393322	2	FANCM	WIZ
hsa-miR-4739	0.00270601	0.0733502	0.096256	3	THBS1	SLC29A2	CXCL5
hsa-miR-4756-5p	0.00260143	0.0733502	0.0949283	3	THBS1	SLC29A2	CXCL5
hsa-miR-3685	0.00450081	0.103733	0.0507833	2	POU2F1	CXCL5
hsa-miR-384	0.0044151	0.103733	0.0502854	2	POU2F1	CXCL5
hsa-miR-6857-5p	0.00450081	0.103733	0.0507833	2	THBS1	SLC29A2
hsa-miR-889-3p	0.0047626	0.104777	0.052277	2	FANCM	POU2F1
hsa-miR-599	0.0053069	0.111676	0.0552642	2	POU2F1	WIZ
hsa-miR-3065-5p	0.00699682	0.112882	0.0637281	2	THBS1	CXCL5
hsa-miR-3120-3p	0.00699682	0.112882	0.0637281	2	FANCM	POU2F1
hsa-miR-4481	0.00689145	0.112882	0.0632302	2	SLC29A2	GPRC5B
hsa-miR-450a-1-3p	0.00630358	0.112882	0.130112	3	POU2F1	WIZ	CCL22
hsa-miR-4745-5p	0.00699682	0.112882	0.0637281	2	SLC29A2	GPRC5B
hsa-miR-6825-5p	0.00586731	0.112882	0.126792	3	CCL22	THBS1	GPRC5B
hsa-miR-7106-5p	0.00626869	0.112882	0.195167	4	CCL22	SLC29A2	WIZ	CXCL5
hsa-miR-4756-3p	0.00809087	0.126322	0.0687069	2	POU2F1	CXCL5
hsa-miR-3919	0.0108796	0.15672	0.080158	2	POU2F1	CXCL5
hsa-miR-449a	0.0108796	0.15672	0.080158	2	CCL22	POU2F1
hsa-miR-6847-5p	0.0110093	0.15672	0.0806559	2	POU2F1	WIZ
hsa-miR-182-5p	0.0133186	0.184177	0.0891198	2	THBS1	CCL22
hsa-miR-3646	0.0164377	0.211348	0.0995751	2	POU2F1	ATXN7L1
hsa-miR-942-5p	0.0165934	0.211348	0.100073	2	POU2F1	CXCL5
hsa-miR-539-5p	0.0180234	0.216207	0.104554	2	POU2F1	ADAM22
hsa-miR-185-5p	0.0484695	0.223005	0.178737	2	POU2F1	SLC29A2
hsa-miR-190a-3p	0.0245871	0.223005	0.215414	3	POU2F1	THBS1	CXCL5
hsa-miR-3163	0.0444102	0.223005	0.170273	2	POU2F1	THBS1
hsa-miR-3175	0.029613	0.223005	0.136418	2	CCL22	GPRC5B
hsa-miR-324-3p	0.0434751	0.223005	0.168282	2	UBE3B	POU2F1
hsa-miR-3609	0.0393637	0.223005	0.15932	2	POU2F1	THBS1
hsa-miR-4306	0.0247987	0.223005	0.123971	2	POU2F1	SLC29A2
hsa-miR-4644	0.0251706	0.223005	0.124967	2	POU2F1	SLC29A2
hsa-miR-519a-3p	0.0460652	0.223005	0.173759	2	FANCM	POU2F1
hsa-miR-519b-3p	0.0448807	0.223005	0.171269	2	FANCM	POU2F1
hsa-miR-519c-3p	0.0463035	0.223005	0.174257	2	FANCM	POU2F1
hsa-miR-6731-5p	0.0477433	0.223005	0.177244	2	CCL22	GPRC5B
hsa-miR-765	0.0463035	0.223005	0.174257	2	SLC29A2	CXCL5
hsa-miR-766-5p	0.0215571	0.223005	0.115009	2	WIZ	THBS1
hsa-miR-7977	0.0260978	0.223005	0.220393	3	POU2F1	WIZ	CCL22
hsa-miR-8085	0.0477433	0.223005	0.177244	2	CCL22	GPRC5B

## Sheet: Table S6
Table S5. Common genes between top 100 genes in each category (degree, eigen, closeness, betweenness and closeness) and key regulatory genes along with their interacting partner and their orthologs
Homo sapiens	Gorilla Gorilla	Macaca mulatta	Felis catus	Ovis aries	Rattus norvegicus	Mus musculus
PROTEINS
TM7SF2	ü	ü	ü	ü	ü	ü
RPS27A	ü	ü	ü	ü	ü	ü
UBALD1	ü	ü	ü	ü	ü	ü
RPS23	ü	ü	ü	ü	ü	ü
RPL31	ü	ü	ü	ü	ü	ü
RPL12	ü	ü	ü	ü	ü	ü
UBA52	ü	ü	ü	ü	X	ü
OASL	ü	ü	ü	ü	ü	ü
EARS2	ü	ü	ü	ü	ü	ü
KRR1	ü	ü	ü	ü	ü	ü
NHP2L1	ü	ü	ü	ü	ü	ü
FBL	ü	ü	ü	ü	ü	ü
CARS	ü	ü	ü	ü	ü	ü
GNB2L1	ü	ü	ü	ü	ü	ü
EFTUD2	ü	ü	ü	ü	ü	ü
CXCL3	ü	ü	X	X	X	ü
PTPN22	ü	ü	ü	ü	ü	ü
ITK	ü	ü	ü	ü	ü	ü
FYB	ü	ü	ü	ü	ü	ü
POU2F1	ü	ü	ü	ü	ü	ü
JUN	ü	ü	ü	ü	ü	ü
CREB1	ü	ü	ü	ü	ü	ü
LCP2	ü	ü	ü	ü	ü	ü
ALOX5AP	ü	ü	X	ü	ü	ü
GRAP2	ü	ü	ü	ü	ü	ü
FAM20A	ü	ü	ü	ü	ü	ü
ENAM	ü	ü	ü	ü	ü	ü
AMELX	ü	ü	ü	ü	ü	ü
EFNB3	ü	ü	ü	ü	ü	ü
EPHB1	ü	ü	ü	ü	ü	ü
EPHA4	ü	ü	ü	ü	ü	ü
CXCL5	ü	ü	ü	X	ü	ü
S1PR4	ü	ü	ü	ü	ü	ü
CCL22	ü	ü	ü	ü	ü	ü
CXCL13	ü	ü	ü	ü	ü	ü
Color codes
	Seed Gene/protein
	Interacting protein
	Seed Gene/protein that is a key regulator
